# Supplementary material for: Characteristic Photoprotective Molecules from the Sphagnum World: A Solution-Phase Ultrafast Study of Sphagnic Acid
Source: Molecules. 2023 Aug 21;28(16):6153. doi: 10.3390/molecules28166153 (PMC10458426; doi:10.3390/molecules28166153)
Supplement: Supplementary file 1 [file molecules-28-06153-s001.zip]

Archive with 1 entries (1 files):
- molecules-2533164-supplementary.pdf
